# Supplementary material for: Food anticipatory activity on a calorie-restricted diet is independent of Sirt1
Source: PLoS One. 2018 Jun 25;13(6):e0199586. doi: 10.1371/journal.pone.0199586 (PMC6016907; doi:10.1371/journal.pone.0199586)
Supplement: S1 Dataset — (XLSX) [file pone.0199586.s002.xlsx]

## Sheet: Fig 1
Figure 1 Data
Pomc-Cre
	Food Intake (g)				Body Weight (g)
	KO	WT			KO										WT
	6.5	5.565			Day -7	26.8	22.1	22.7	18.6	20	17.9	31.3	26.2		Day -7	21.2	20.9	21.3	26	23.6	23.7
	3.815	5.93			Day 0	24.6	20.9	23.2	19.5	19	18.3	31	26.7		Day 0	20.9	21.8	23.7	26.3	23.8	24.5
	4	5.55			Day 7	20.4	18.1	19.8	17	17.6	16.4	25.9	22.7		Day 7	27.1	19.6	20.8	22.8	22.2	20.4
	6.55	5.1			Day 14	19.6	17.6	19.1	16.8	17.1	15.6	23.2	19.3		Day 14	17.1	19.7	20.4	21.3	20.9	20
	4.65	7.45			Day 28	20.7	18.3	19.6	16.9	16.9	16.1	23.4	21		Day 28	17.9	19.6	20.8	22	20.2	20.3
	5.05	4.2
avg	4.813	5.646
stdev	1.09051	1.19722
60% avg	2.8878	3.3876
High Activity (s)
		Day -7																Day 14																Day 28
ZT Time	BINS	WT CR							KO CR									WT CR							KO CR									WT CR							KO CR
9	1	1265.23	1207.33	494.5	495.934	566	943.299		884.299	1348.03	876.832	933	1092.33	868.3	169.233	859.933		546.134	549.867	409.567	486.067	616.3	370.567		627.367	415.833	488.467	641.9	811.4	784.733	639.367	640.834		483.333	953.5	804.6	368.067	405.067	469.8		627.367	429.967	394.6	782.434	1075.63	707.367	649.167	364.667
10	2	277.2	215.8	103.367	125.6	44	438.567		64.6333	1032.33	507.167	24.8	203.767	206.9	131.5	504.067		361.067	812.1	349.367	216.6	510	245.667		300.233	288.967	390.3	759.167	569	470.767	724.4	632.6		297.167	901.634	645.133	485.033	263.9	378.767		498.033	276.633	627.133	536.667	897.499	451.633	255.667	262.3
11	3	803.633	528.067	105.2	32.5333	208.167	34.8		242.333	731.934	98.3	102.733	248.133	197.733	315.3	162		527.9	471.267	321.433	153.7	314.7	166.867		334	53.5667	653.2	1062.67	289.367	422.033	338.033	590.067		195.1	808.333	687.233	343.633	304.733	526		249.6	417.1	238.6	340.933	754.133	811.867	122.667	608.333
12	4	538.133	1823.93	659.267	207.8	666.167	158.067		561.8	1135.07	927.8	219.9	342.567	857.367	391.467	654.333		400.167	1398.8	444.8	349.634	794.433	581.233		118.333	356.167	935.1	1494.4	610.6	1021.53	1575.27	1138.97		370.133	1181.5	1183.53	512.8	631.967	857.3		298.267	1136.17	694.367	820.3	1247	305.7	1464.77	1145.13
13	5	598.1	1706.73	418.667	208.6	770.034	174.233		292.9	1416.5	1336.9	1466.57	724.8	655.9	589.134	620.967		386.7	1826.1	903.334	462.533	1098.87	436.9		358.933	194.867	378.967	1514.4	1023.97	1024.83	1811.67	1613.3		168	1664.23	1388.47	578.8	1179.43	1013.37		316.567	310.8	404.933	1101.67	1472.9	1454.5	1677.23	505.1
14	6	991.034	1947.57	616.267	363.5	550.567	196.667		691.2	1907.17	1323.73	1790.3	504.2	1218.1	898.6	1009.87		690.2	1876.47	451.467	11.6333	1406.97	345.3		342.533	547.3	1315.47	1500.7	147.367	355.033	1351.73	1554.37		409.767	1182.67	1661.77	568.833	1619.23	1085.43		398.2	110.567	1711.03	1477.77	1501.06	1543.27	1754	1036.2
15	7	1257.07	1487.67	153.2	286.933	926.234	173.3		924.201	1637.6	1557.43	1939.23	406.367	1026.33	956.867	1133.17		811	959.7	214.633	397.767	1531.77	517.533		379	1296.67	1087.17	1471.27	937.3	1118.33	374.7	1329.5		636.867	295.3	1642.5	98.7333	1614.63	898.833		182.033	308.833	680	1969.13	1571.57	95.1667	1940.26	942.9
16	8	1250.27	546.633	428.634	52.0333	330.4	557.867		977.4	1908.8	1751.37	2022.5	982.833	253.533	1248.83	632.9		382.7	205.567	660.967	401.434	842.067	679.1		507.334	839.434	1734.13	266.1	1268.57	928.834	1148.43	1754.57		354.6	1064.7	1263.33	55.9333	999.733	308.434		914.9	82.4667	373.833	2178.7	1574.1	973.634	1980.7	463.8
17	9	620.966	0	480.767	100.4	541.7	748.567		1251.33	1667.1	1923.7	624.8	1200.03	415.467	1097	388		53.6	43.4	0.2	193.6	180.133	0.866667		161.867	185.9	193.633	318	1297.93	4.53333	41.3333	225.233		0	233.367	22.8667	887.767	33.9667	520.467		225.9	0	362.467	703.634	1508.3	210.633	1754.3	340.567
18	10	0	730.6	256.267	350	411.067	765.767		602.867	1317.6	1656.9	0	1309.33	607.867	1016.37	212.733		571.334	0	183.8	0.4	120.133	366.3		231.2	7.86667	123.8	49.5	336.967	374.933	520.7	0.366667		324.634	880.267	552.567	233.367	294.767	141.2		82.5333	165.633	1.83333	648.066	727.134	976	65.6333	28.3
19	11	59.2667	470.1	0	0	2.83333	311.767		9.23333	54.3667	290.933	494.067	667.632	3.26667	277.367	250.933		52.8667	247.8	0	34.7333	0	136.433		206.567	37.8	202.567	160.967	489.4	0	66.2667	18.1333		6.96667	120.467	274.333	15.8667	182.8	391.367		352.767	0	857.867	782.967	314.167	101.867	221.567	163.733
20	12	129.767	242.667	0	54.3667	240.433	190.6		124.3	76.5333	86.1	803.067	2.3	110.367	124.467	182.833		276.8	0	0	48.7667	393.867	214.4		83.3	168.8	2.33333	0	161.7	260.4	425	742.766		358.434	283.433	0	463.934	284.767	26.7667		0	126.467	365.333	596.234	750.7	434.067	843.967	132.267
21	13	192.3	54.3667	333.533	165.133	236.9	41.2667		219.033	143	423.833	101.833	306.767	57.1333	475.4	99.7		2.36667	187.7	0	2.1	39.3333	0		101	0	405.067	56.1667	251.333	0	0	495.167		76.5333	436.267	8.3	0	323.933	427.2		65.1667	0	37.4667	617.5	831.2	25.2667	0.4	29.3
22	14	406.133	97.0667	1	5.1	450.933	46.6		627.434	0.566667	33.0667	0	36.1667	714.867	11.2	149.967		124.967	0	13.5	0.1	239.533	137.333		0	284.267	9.96667	89.4333	5.16667	0	454.467	0		12.5333	498	295.567	493.567	53.2667	136.467		158.767	19.6667	325	69.4	764.466	391.667	437.1	0
23	15	813.667	468.167	384.033	44.3667	141.567	163.233		440.134	370.567	353.767	1110.87	814.399	437.933	96.0333	191.533		176.467	186.3	447.967	307.1	521.067	0		0	0	436.467	14.4333	177	308.133	428.533	0		291	435.533	0.2	0	133.967	343.233		0	481.667	0	263.933	1276.07	290.733	0.2	293.8
24	16	645.967	0	115.167	77.7	37.8	69.0667		0.9	943.634	157.233	24.6333	294.834	1.5	893.634	160.767		5	88.7	9.36667	0	1.7	210.4		302.4	6.56667	0	0	0	1.2	0	0		0	204.633	0	393.7	252.1	0		334.1	0	272.833	1.4	151.233	10.4333	1290.7	0
1	17	26.8667	333.633	291.433	0	238.667	0		184.7	1081.37	0	0	1	91.6	168.633	64.4667		255.833	0	11	24.1667	0	2.53333		233.567	0.366667	474.9	416.734	933	186.1	766.7	602.3		180.967	222.5	206.267	0	0	329.733		23.9667	145.367	21.8	495.567	446.8	348.267	237.767	219.267
2	18	26.8333	0	252.3	107.433	13.2667	260.767		66.7667	346.3	348.367	472.433	206.767	232.267	48.8667	188.867		0	90.2667	186.567	127	235.833	19.7		12.2	512.934	17.6	0	248.133	0	456.6	0		1.76667	240.733	0.6	203	65.1333	454.633		0	0	0	109.5	166.767	1.2	24.7	573.334
3	19	110.1	146.667	1.33333	45.3667	66.3	70.4333		0	0.433333	24	0	15.7333	0	141.967	89.7		256.3	0	0	0	0	0		297.334	148.367	0	537.2	420.167	0	0	0		95.0667	259.933	0	0.4	0	0		659.1	1447.47	109.2	1.3	3.3	501.133	309.5	0
4	20	0	51.4	48.9667	10.4333	44.1333	0		355.2	340.3	186	287.267	296.4	228.967	10.3333	71.9667		131.233	308.733	36.5667	4.06667	22.5	125.5		0	1.3	302.233	74.8	0	1582.5	0.4	0.1		0	59	219.133	7.03333	3.7	772.734		54.7333	0	420.6	672.034	412.967	370.133	0	1025.6
5	21	494.3	0	232.667	19.4667	0	86.5667		29.8667	276.967	0	281.667	16.5667	126.933	39.2667	0		0	0	0	402.3	0	0		231.133	1476.3	1604.3	156.767	1.6	2195.7	1954.5	1713.33		771.667	17.4	0	1297.67	1704.4	1.93333		419.167	0	30.9	148.067	607.734	0	571.867	2423.33
6	22	70.5	405.967	0	40.1333	130	44.4667		13.5333	93.3333	0.233333	0	32.9	0	11.6333	166.7		519.633	1242.43	939.967	294.167	352.567	24.6667		22.3333	9.43333	286.2	837.767	1217.5	1802.57	2361.67	2401.73		281.567	615.433	0	1641.53	2.1	75.4333		552.4	1555.9	65.3	97.0333	0.2	192	1055.53	2012.77
7	23	129.833	367	74.7	0.4	0	0		5.96667	0	74.9333	221.5	253.733	254.167	47.5333	46.9333		142.333	1996.8	1746.03	1552.1	211.5	0		894.534	1001.87	535.7	0	960.867	2208.9	2416.13	2155.93		381.867	6.1	1182.57	1570.53	1930.63	1785.4		13	2675.5	1852.9	687	612.8	1558.43	1.96667	2377.13
8	24	31.2	0	8.6	59.5333	113.5	20.3667		76.9333	0.8	0	12.3333	4.03333	0	102.933	61.1333		0.8	1117.23	1548.23	1252.93	907.667	214.133		2.2	1414.67	1330.83	1034.33	0	2025.33	2146.93	1806.37		1138.6	548	1945.7	978.933	1567.93	960.967		1584.17	2144.5	1457.37	1443.93	796	846.734	1592.2	1347.37
Total Act		10738.4	12831.4	5459.87	2852.77	6730.67	5496.27		8646.97	17830.3	13938.6	12933.5	9963.59	8566.5	9263.57	7903.47		6675.4	13609.2	8878.77	6722.89	10340.9	4795.43		5747.37	9249.24	12908.4	12456.7	12158.3	17076.4	20002.8	19415.6		6836.57	13112.9	13984.7	11199.1	13852.2	11905.5		8010.73	11834.7	11305.4	16545.2	19463.7	12601.7	18251.9	16295.2
3h Premeal Act Sum		231.533	772.967	83.3	100.067	243.5	64.8333		96.4333	94.1333	75.1667	233.833	290.667	254.167	162.1	274.767		662.767	4356.47	4234.23	3099.19	1471.73	238.8		919.067	2425.97	2152.73	1872.1	2178.37	6036.8	6924.73	6364.03		1802.03	1169.53	3128.27	4191	3500.66	2821.8		2149.57	6375.9	3375.57	2227.97	1409	2597.17	2649.7	5737.27
FAA		0.0215613	0.0602404	0.0152568	0.0350771	0.0361777	0.0117959		0.0111523	0.0052794	0.0053927	0.0180797	0.0291729	0.0296698	0.0174987	0.0347653		0.0992849	0.320111	0.476894	0.460991	0.142321	0.0497974		0.159911	0.262288	0.16677	0.150289	0.179167	0.353517	0.346188	0.327779		0.263587	0.0891893	0.223693	0.374225	0.252716	0.237017		0.268336	0.538746	0.298581	0.13466	0.0723911	0.206097	0.145174	0.352083
Total Activity (s)
Day	WT								KO
Day -7	10738.4	12831.4	5459.87	2852.77	6730.67	5496.27		Day -7	8646.97	17830.3	13938.6	12933.5	9963.59	8566.5	9263.57	7903.47
Day 0	7834.87	5608.03	7241.27	4790.13				Day 0	8948.7	16599.7	11170.1	8839.53	10829.4	5472.47	4438.44	15513.2
Day 7	11166.4	15473.7	10076.2		6388.27	5108.17		Day 7	12841.6	11527.7	12249	11923.6	10673.9	12020.4	18251.9
Day 14	6675.4	13609.2	8878.77	6722.89	10340.9	4795.43		Day 14	5747.37	9249.24	12908.4	12456.7	12158.3	17076.4	20002.8	19415.6
Day 28	6836.57	13112.9	13984.7	11199.1	13852.2	11905.5		Day 28	8010.73	11834.7	11305.4	16545.2	19463.7	12601.7	18251.9	16295.2
FAA
Day	WT								KO
Day -7	0.0215613	0.0602404	0.0152568	0.035077	0.0361777	0.0117959		Day -7	0.0111523	0.0052794	0.0053927	0.0180797	0.0291729	0.0296698	0.0174987	0.0347653
Day 0	0.104354	0.00241915	0.0118441	0.0874854				Day 0	0.0420843	0.00993996	0.0121485	0.0440596	0.0133926	0.0555813	0.111586	0.0207328
Day 7	0.123474	0.00384308	0.00437005		0.0276809	0.00927273		Day 7	0.261278	0.322537	0.269282	0.161887	0.0418623	0.113343	0.145174
Day 14	0.0992849	0.320111	0.476894	0.460991	0.142321	0.0497974		Day 14	0.159911	0.262288	0.16677	0.150289	0.179167	0.353517	0.346188	0.327779
Day 28	0.263587	0.0891893	0.223693	0.374225	0.252716	0.237017		Day 28	0.268336	0.538746	0.298581	0.13466	0.0723911	0.206097	0.145174	0.352083

## Sheet: Fig 2
Figure 2 Data
CamKII-Cre
	Body Weight (g)												Food Intake (g)
	WT					KO							WT	KO
-7	26.18	19.53	16.71	19.8		25.13	18.78	23.44	21.7	24.9	18.7		4.2	5.37
0	16.3	15.9	19.13			20.06	20	20.9	16.4	21.5			4.435	3.74
7	22.7	17.84	16.92	16.4		21.49	18.02	18.3	17.2				4.05	4.46
14	15	16.9	17.5			16.6	17.7	18.5	15.5	19			4.155	5.145
21	20.4	16.7	14.2	16.7		18.9	15.8	18.42	17.3				4	3.685
28	15.8	19.1	18.5			20	18.1	19.6	16.1	19.8			5.65	6.82
42	17.3	19.4	20.1			20	18.6	20.6	16	20.3			5.405	4.05
													4.02
												avg	4.48938	4.75286
												stdev	0.658654	1.12203
High Activity (s)												60% avg	2.69363	2.85171
		Day -7																			Day 14																	Day 28
ZT Time	BINS	KO CR										WT CR									KO CR										WT CR							KO CR										WT CR
9	1	474.067	1288.67	1235.17	593.567	523.1	924.533	419.434	1156.37	294.633		315.767	1402.43	1396.43	269.634	1153.17	1101.97	947.965	585.967		582.633	632.767	846.934	104.067	258.733	261.2	255.367	580.567	175.533		363.567	560.467	1182.33	440.667	246.2	434.567		328.233		311.133	605.299	448.333	435.867	532.434	686.867	223.067		163.633	363.834
10	2	741.467	952.134	1036.97	254.6	102.633	318.633	161.667	389.567	90.9333		664.067	1410.17	1824.16	304.9	818.133	61.5	510.5	83.0333		458.6	589.467	832.866	209.367	320.6	190.667	213.233	449.467	113.667		551.633	554.267	1632.33	464.166	233.7	166.967		362.867		162.467	178.5	165.733	227.633	330.233	515.567	170.567		197.5	181.5
11	3	679.3	683.5	1785.4	480.4	199.033	489.167	709.5	1015.03	104.633		1156.7	1536.37	1673.43	168.667	263.7	659.767	336.767	154		395.5	668.433	963.733	154.133	381.2	328.7	336.9	557.2	241.166		626.366	898.233	1686.17	994.833	171.967	201.1		389.667		500	488.733	437.8	187.233	272.433	456.567	118.133		251.5	286.467
12	4	1228.03	849.133	1978.13	632.167	616	548.234	634.733	1271.83	160.767		1078.53	1472.47	1905.4	189.7	272.567	2043.77	387.933	815.3		614.966	924.8	1019.5	161.9	344.633	363.8	804	777.433	152.367		758.066	1810.2	1182.07	411	92.0667	1321.37		639.566		785.933	916.332	599.867	313.7	758.834	350.733	162.467		666.333	754.833
13	5	1228.53	735.2	1748.43	686.267	910.8	666.934	107.167	1168.07	319.8		837.167	1573.97	1934.36	497.333	213.367	2017.03	570.4	849.534		994.6	1641.27	525.267	625.3	701.299	444.667	1427.5	1178.9	243.433		82.6334	1885.07	1333.7	1348.4	320.467	1342.67		1172.13		484.033	920.867	1328	805.034	1000.9	845.933	253.733		432.2	213.367
14	6	1021.37	993.967	1016.8	276.167	593.733	575.967	414.033	1778.93	384.2		840.934	1750	1701	763.7	293.867	2086.73	253.933	942.967		1324.47	1792.03	1723.93	356.1	1107.9	630.567	211.7	888.333	828.9		936.933	1.2	1414.83	1952.07	505	1924.7		1127.23		455.767	1112.73	987.633	329.267	249.533	861.933	136.567		341.3	278.1
15	7	722.733	1122.13	470.6	430.233	746.3	430.467	362.367	1595.77	474.4		123.633	1522.47	1471.47	603.9	951.067	2025.73	629.334	1102.43		465.7	2099.83	2355	180.567	927	911.4	720.633	1668.37	929		575.367	811.367	1883.6	1946.03	490.3	1795.13		1042.13		653.7	970.734	1327.7	735.134	852.434	742.733	493.167		298.533	982.167
16	8	28.6333	0.2	22.3	465.6	53.6	619.8	153.733	1416.93	277.033		442.767	1902.43	558.267	314.267	639.9	1917	835.599	87.8333		505	1035.97	2536.46	0	989.333	135.7	820.167	1564.93	665.8		398.234	1703.8	2025.76	2030.93	361.2	1564.93		478.767		196.367	950.433	289.833	22.9667	589.833	193.367	235.767		0.8	1233.67
17	9	482	10.5667	569.967	425.967	1105.83	315.734	66.1333	985.167	379.1		124.967	1497.57	19.5333	468.167	197.6	1830.07	5.16667	42.0667		0.6	0.966667	2417	0	189.867	16.4667	0	472.767	0		7.4	519.533	185.8	1366.83	0	423.733		46.5666		215.9	4.56667	0.6	578.6	0	71.5667	0		242.767	527.8
18	10	462.967	303.967	123.767	510.334	364.167	260.533	34.5333	436.467	5.63333		373.167	622.267	63.1	282.867	7.43333	1352.37	328.067	873.267		859.767	18.0667	1032.17	0	0	486.433	0	0.2	0		669.6	17.5333	0	6.6	0.633333	0		0		56.4667	426.633	257.1	2.36667	239.367	420.233	301.467		178.067	72.9667
19	11	1115.8	0	530.533	254.2	450.433	240.367	165.233	0	222.167		159.967	778.2	642.634	110.567	409.633	131.367	13.2333	340.667		96.7333	1410.03	76.2667	0	0	0	0	0	2.06667		585.533	1316.93	405.8	0	0	0		1045.53		0	1.33333	499.033	16.9	11.4667	10.2333	0.2		0	0.166667
20	12	1360.53	188.067	15.6667	172.067	1308.4	216.133	21.2	75.5333	441.434		180.9	914.433	728.734	181.7	0.266667	2.83333	288.533	60.8333		0	0	30.3667	0.5	0	0	0	0	0		0.4	810	651.7	0	443.3	9.66667		49.7333		188.067	1.03333	0	341.133	172.9	2.36667	262.633		352.3	434.234
21	13	197.967	957.2	117.3	184.667	1177.1	109.2	28.7	792.134	184.033		651.999	0	2.3	126	4.63333	1155.37	533.399	54.5333		0.466667	0	947.133	0.866667	0	3.5	0	0.6	0		297.033	0.4	0	0	0	0		0		0.2	207.067	0	0	250.8	0	0		102.767	647.8
22	14	727.901	204.2	253.967	156.333	165.8	68.4	103.5	843.567	211.233		292.4	109.033	574.667	160.9	160.967	790.334	399.5	672.134		103.367	0	936.8	0	43.6667	1.46667	9.9	0	0		0	354.7	0	602.733	183.733	539.467		0		0	683.267	4.3	362.067	0	267.433	494.033		13.6667	58
23	15	299.067	2.6	3.03333	45.9333	14.7333	47	6.1	0	622.366		45.1333	7	133.333	4.6	631.3	0	2.3	148.933		230.4	0	0	1	437.833	251.033	0	1.9	0		288.467	202.667	0	428.533	62.5	0.4		0		91.9	0.4	0	28.1	544.5	112.867	0.533333		479.967	291.933
24	16	8.76667	415.867	7.1	1.5	428.133	235.6	107.767	300.1	0.2		3.93333	53	376.333	186.233	736.8	944.533	276.9	135.1		436.267	0	1311.97	31.7667	0	0	798.033	679.667	0		22.2333	4.6	0	1.2	285.1	592.133		116.533		0	199.733	493.067	0.533333	0	0	0		0	543.134
1	17	595.033	868.767	658.467	288.533	117.8	171.8	132.467	263.633	521.1		45.6667	557.367	90.7	260.833	339	81.8333	0.4	174.833		0	313.033	1351.77	0	9.1	24.8667	0	0	217.333		64.9667	95.6667	1013.7	322.933	0	98.3333		563.5		0	202.8	0	4.66667	18.1667	0.7	72.4667		27.2667	1.03333
2	18	0.2	221.367	137.533	19.0333	2.7	1.2	182.4	1.8	17.2333		270.167	80.8	10	1.16667	242.533	1.6	146.067	27.9667		8.6	1410.13	6.63333	14.4	17.0333	13.4	0.666667	0.3	7.8		158.6	982.834	488.333	0	7.06667	0		0		467.167	1.9	0	411.833	471.333	527.533	0		277.533	0
3	19	6.56667	0	4.73333	0.2	625.233	289.167	89.2333	16.8333	3.8		22.7	0	635	84.4	2.96667	431.767	42.1667	58.9333		103.967	0	660.567	2.6	682.7	0	16.5667	0	0.8		0	0	0	0	119.733	431.567		0		18.6	1.16667	343.467	0	0.6	33.3333	75.6667		0	108.667
4	20	0.6	1.6	87.4667	8.2	0.6	0.933333	242.2	451.433	42.9333		36.6	197.267	567.767	0	5.33333	236.9	0	277.3		8.9	0	1451.93	641.834	247.2	19.7333	10.4667	574.6	24.2		175.633	8.1	0	0	0	1530.4		296.2		16.3333	645.9	0	0	81.6667	0	393.7		0	402.4
5	21	202.567	132.767	124.533	7.36667	0.8	10.8	89.5	5.9	121.5		5.66667	0	0	471.267	298.8	63.1667	215.333	4		5.5	0	28.0333	2020.2	0	88	20.4667	0.266667	6.96667		0	535.167	0	917.401	4.16667	168.067		0		306.833	11.4	0	17.4333	590.867	370.7	24		501.8	0.2
6	22	0	0.6	1.83333	182.667	146.567	275.267	15.1	3.76667	0.5		42	0	0	0.6	181.567	0	197.267	137.8		1377.57	0.5	2666.36	1531.14	177.767	111.4	0.9	0	0		304.933	0	721.167	318.133	291.3	0		0		541.7	1072.77	115.967	62.0667	395.333	0	43.9667		0	0.4
7	23	42.4667	0	16.3333	0	0.833333	0	149.033	128.367	39.3667		2.9	144.167	4.9	215.967	0	308.333	0	40.6		390.367	87.5667	2587.5	2878.8	1570.5	14.0667	0	0	4.2		169.367	1622.5	2237.03	0	68.7333	6.1		496.933		449.867	947.533	444	1415.27	1652.5	993.9	371.8		784.2	884.166
8	24	0	0	230.067	0	1.03333	4.5	0	0	0		69.1667	138.533	0.166667	0	0	40.4333	4	0		0.0666667	1302.47	176.833	1500.3	1561.9	735.634	3.73333	427.467	436.8		674.8	747.167	785.967	217.267	1596.47	1315.13		8.03333		453	947.7	8.2	767.367	521.533	419.633	252.867		1115.83	989.666
Total Act (s)		11626.6	9932.5	12176.1	6076	9655.37	6820.37	4395.73	14097.2	4919		7786.9	17669.9	16313.7	5667.37	7824.6	19284.4	6924.76	7670.03		8964.03	13927.3	26485	10414.8	9968.27	5032.7	5650.23	9822.97	4050.03		7711.77	15442.4	18830.3	13769.7	5483.64	13866.4		8163.63		6355.43	11498.8	7750.63	7065.17	9537.67	7884.2	4086.8		6427.97	9256.5
3h premeal act sum		42.4667	0.6	248.233	182.667	148.433	279.767	164.133	132.133	39.8667		114.067	282.7	5.06667	216.567	181.567	348.767	201.267	178.4		1768	1390.53	5430.7	5910.23	3310.17	861.1	4.63333	427.467	441		1149.1	2369.67	3744.16	535.4	1956.5	1321.23		504.967		1444.57	2968	568.167	2244.7	2569.37	1413.53	668.633		1900.03	1874.23
FAA		0.00365255	6.04077e-05	0.0203869	0.0300636	0.0153731	0.0410193	0.0373392	0.00937302	0.00810463		0.0146485	0.0159989	0.000310578	0.0382129	0.0232046	0.0180854	0.0290648	0.0232593		0.197233	0.0998421	0.205048	0.567482	0.332071	0.171101	0.000820025	0.0435171	0.108888		0.149006	0.153452	0.198837	0.0388824	0.356789	0.0952829		0.0618556		0.227296	0.258113	0.0733059	0.317714	0.269392	0.179287	0.163608		0.295589	0.202477
Total Activity (s)
Day	WT										KO
-7	7786.9	17669.9	16313.7	5667.37	7824.6	19284.4	6924.76	7670.03		-7	11626.6	9932.5	12176.1	6076	9655.37	6820.37	4395.73	14097.2	4919
0	9593.17	13267.9	15144.2	18992.1	7079.44	32326.5	5825.9	5175.37		0	9167.57	14589	10092.8	16135.5	14810.1	10817.5	6446.4	22483	6926.57
7	10095.5	12408.7	18038.4	12775.7	3663.37	15333	8266.67	11162.8		7	11948.1	19481.6	27520.3	29536.6	10254	20065.3	22021.5	13615.3	7297.2
14	7711.77	15442.4	18830.3	13769.7	5483.64	13866.4				14	8964.03	13927.3	26485	10414.8	9968.27	5032.7	5650.23	9822.97	4050.03
21	2254	4195.3	6923.9	5802.94						21	13309.8	9690.36	6355.43	6231.33	14109.8	10834.6	3555.93
28	6427.97	9256.5	9884.83	6063.2	5807.6	7548.77	4048.3			28	8163.63	6355.43	11498.8	7750.63	7065.17	9537.67	7884.2	4086.8
42	4202.57	5056.67	14438.4	7104.6	6076.64	7554.93	7819.14			42	8884.97	10461.2	9324.33	8351.7	7174.6	10272.5	11615.2	5916.93
FAA
Day	WT										KO
-7	0.0146485	0.0159989	0.000310578	0.0382129	0.0232046	0.0180854	0.0290648	0.0232594		-7	0.00365255	6.04077e-05	0.0203869	0.0300636	0.0153731	0.0410193	0.0373392	0.00937302	0.00810463
0	0.0215848	0.0260152	0.0330489	0.0463736	0.0899601	0.000250568	0.041779	0.025821		0	0.00208707	0.00774785	0.0749644	0.017789	0.00028134	0.0296802	0.0166243	0.00150484	0.000649672
7	0.0225083	0.00759682	0.0239674	0.0482245	0.171882	0.0903064	0.316032	0.184042		7	0.0248658	0.0307744	0.0608447	0.21099	0.265105	0.180979	0.000478321	0.0813962	0.189452
14	0.149006	0.153452	0.198837	0.0388824	0.356789	0.0952829				14	0.197233	0.0998421	0.205048	0.567482	0.33207	0.171101	0.000820025	0.0435171	0.108888
21	0.00236616	0.114303	0.384686	0.342769						21	0.055433	0.152595	0.227296	0.113347	0.488267	0.282443	0.120437
28	0.295589	0.202478	0.164828	0.0538714	0.137429	0.18936	0.457624			28	0.0618556	0.227296	0.258113	0.0733059	0.317714	0.269392	0.179287	0.163608
42	0.230486	0.285946	0.182389	0.165949	0.253408	0.258599	0.325889			42	0.152595	0.30843	0.149079	0.196515	0.187481	0.486597	0.132894	0.137819
Nestin-Cre
															Food Intake (g)
	Body Weight (g)														WT	KO
Day	WT CR						KO CR								4.4	3.8
-7	24.6	23.1	20.7	21.3	20.3		15.2	22.7	20.1	21.4	20.4	16	21.2		3.9	3.95
0	25.7	23.1	22.5				16	23.3	20.3	21.3	22.1	16.5	21.6		4.3	4.4
7	19.1	18.8	16.8				13.9	19.1	16.4	18	17.7	12.8	18.6		5.55	3.3
14	18.6	17.8	17.1				13.3	17.7	15.6	16.5	16.4	13.1	16		3.805	4.2
21	18.3	17.4	16.3				12.9	17.5	15.4	16.3	15.8	13.2	15.4		4.435	3.45
28	18.8	17.4	16.6				12.5	17.7	15	16.3	15.7	13.2	15			3.95
																5.15
																2.95
High Activity (s)
		Day -7														Day 14										Day 28
ZT Time	BINS	KO CR								WT CR						KO CR					WT CR					KO CR								WT CR
9	1	337.233	857.133	701	528.833	239.1	402.967	703.2		976.166	1619.73	582.233	634.333	478.967		361.167	458.867	478.733	616.367		127.167	452	308.367	295.5		303.1	278.7	426.667	312.933	321.367	378.5	415		188.867	227.5	352.1	399.533	271.434
10	2	68.2	208.3	51.9	31	124.433	22.4333	68.9667		0	410.3	100.333	34.5333	0		172.267	382.3	267.133	264.3		128.8	261	357.567	333.934		278.7	146.533	166.667	158.4	346.133	89.9667	210.767		97.7333	207.467	165.2	151.667	164.067
11	3	175.533	190.767	12.1333	63.4667	233.267	427.667	406.567		40.9667	92.4333	39.2333	147.233	73.7667		198.967	311.567	301.267	306.7		112.167	194.833	126.1	220.4		129.033	184.533	215.267	215.267	271.933	151.433	280.033		223.767	253	433.466	203.966	187.066
12	4	236	565.066	583.734	405.067	773.767	1042.27	703.734		484.333	821.034	393.133	669.533	176.033		238.3	548.499	87.1667	815.2		34.6	312	380.667	488.732		207.667	197	267.2	699.798	586.566	93.4001	48.2333		69.0333	805.533	518.667	252.333	148.967
13	5	85.2333	440.867	749	298.033	743.1	312.6	628.167		193.633	1834.47	447.567	459.967	206		361.8	941.299	226.967	1038.93		310.667	49.1667	859.033	1329.1		483.2	204.967	1177.37	578.7	464.466	320.167	464.199		90.1667	960.767	269.433	347	406.566
14	6	268.667	446.4	757.4	389.633	464.7	330.967	444.567		412.467	1816.77	785.567	409.9	351.867		216.233	792.833	429.067	869.367		86.7	551.233	752	1195.37		560.166	80.0333	384.033	147.3	510.5	591.933	370.6		273.567	223.5	238.667	56.3333	153.833
15	7	51	249.7	422.2	149.167	466.367	388.234	479.767		341.067	2093.4	883.334	289.133	549.7		608.367	791.366	365.5	328.8		426.133	289.567	314.9	1194		747.999	99.5667	325.867	631.366	521.233	9.13333	882.233		222.2	129.167	279.067	360.667	34.5667
16	8	151.333	250.5	275.4	231.867	232.967	253.233	176.167		963.067	2152.3	925.534	46.7333	704.767		330.833	1023.73	352.367	271.2		143.433	4.13333	62.3333	111.533		377.767	11.6667	2.76667	24.3333	109.467	564.833	1002.63		276.4	286.3	63.4333	385.367	189.633
17	9	131.2	206.467	330.067	58.9667	144.9	273.633	235.867		498.533	2077.6	361.367	219.767	618.6		2.56667	153.367	12.9667	995.933		0	329.4	434.067	138.767		10.8	94.1333	246.333	51.0333	200.867	147.333	341.066		87.2667	1.6	94.0667	11.6	0
18	10	9.7	102.167	216.467	54.6667	176.767	133.1	14.7		5	1775.37	25.2	170.433	105		467.1	124.167	2.6	1.7		77.4333	54.8333	0.8	0		5.13333	70.9667	0.0666667	226.2	387.133	0	13.1667		27.1	252.033	0	275.067	69.2667
19	11	287.333	414.633	109.4	229.5	141.2	58.2	298.7		380.333	851.299	17.5	43.1667	4		0	350.8	288.567	157.667		54.5333	0	95.3666	0		164.1	4.43333	173.9	68.4	0	63.5	1.56667		84.8333	0	205.433	51.2667	0
20	12	521.667	582.666	382.167	30.2667	211.367	126.133	56.4667		0	85.4333	338.367	123.267	124.1		204.2	83.4333	0	471.767		1.23333	158.567	324.867	0		48.7333	16.4	0	93.5001	8.56667	0	297.133		76.7667	0	35.7	93.6334	0
21	13	33.4	285.5	173.833	51.9667	87.3	69.2333	440.467		34.8333	29.7333	4.7	20.2667	168.867		0.933333	371.133	85.6667	1.1		17.1333	0	1.5	49.6333		168.667	4.23333	1.53333	5.73333	402.1	256.867	156.5		4.6	0	17.4	170.067	328.533
22	14	95.0667	0.8	61.4667	8.56667	135.567	118.3	46.4667		100.1	142.667	52.4667	10.7333	5.06667		0	1.56667	5.63333	511.467		15.5333	200.933	119.567	119.033		0	133.867	67.9333	251.433	0.8	0	0		0	0	387.233	72.0334	44.9667
23	15	52.4667	96.9667	55.4667	62.8667	31.7667	0	0.4		122.667	667.967	136.367	11	47.1333		191.4	357.967	0	182.1		245.2	0	0.633333	0		0	9.46667	163.433	191.433	0	0	0		0	349.4	36.2667	2.23333	2.2
24	16	0.4	100.433	22.4333	4.06667	102	21.4333	33.8667		50.3667	64.6	125.533	451.266	161.5		0	11.9	161.833	0.8		86.8	390.933	299.933	0		173.9	82.1333	103.933	0	283.367	65.6667	0		240.633	179.4	0.2	167.8	148.833
1	17	20.9	134.433	6.7	7.8	5.63333	54.3333	88.4333		707.433	10.3	109.5	3.9	0.366667		109.733	1.4	28.3	24.3667		0	0	0	5.36667		0	6.73333	488.398	78.2333	0	58.3	13.2		0	69.9667	242.867	1.6	8.86667
2	18	0.1	85.2333	178.167	0.6	100.233	3.73333	0		259.1	285.734	24.9333	142.367	12.5		102.167	395.333	0	212.2		7	124.867	19	218.2		114.733	2.86667	104.833	7.53333	12.5333	0	22.6667		5.6	35.4667	0	143.5	27.6
3	19	40.7	78.6	8.66667	138.733	133.667	195.567	83.6		0.6	36.4	119.367	6.4	299.9		1.6	0	32.4333	80.2333		272.467	40.0333	60.0333	0		0	17.4333	1	46.9	49.9667	4.53333	81.8		9.96667	132.433	158.567	170.567	5.46667
4	20	0	101.667	3.7	0	2.1	0	1.7		206.533	230.5	0	54.8667	2.33333		80.4333	378.867	6.13333	3.06667		2.8	0.8	5.63333	5.46667		67.5	165.567	116.6	8.86667	1.6	16.1333	22.9333		56.3333	0	1.4	19.1333	148.4
5	21	69.8667	83.0333	121.9	38.9333	45.0667	32.4	94.8		353.467	1.7	74.6667	0.1	0		77.1667	55.2	245.367	12.9333		181.4	946.834	8.26667	23.7333		5.1	15.8667	294.233	633.633	370.233	235.4	1.1		217.667	772.267	464.467	14.2333	1.16667
6	22	1.66667	88.2667	20.2	48.6667	59.2	0	0		0.2	99.6	47.3	231.433	167.333		0	52.6	1.2	328.033		1079.07	0	10.5	0		665.867	319.567	763	1314	107.267	0	333.567		8.6	1734.9	1618.67	37.9667	165.2
7	23	0	94.8334	11.7333	0	0.566667	153.8	96.6333		80.1	47.8	33.9	56.2667	0		285.067	957.567	46.4333	0.2		1199.57	1241.53	7.5	297.2		741.367	244.733	240.867	2127.47	889.533	482.067	0		321.867	1754	1529.2	125.7	534.1
8	24	4.1	2.63333	16.9667	38.4333	62.1	1.06667	0		102.533	127.8	2.3	81.5667	44.8		5.1	471.733	1437.8	375.467		1068.8	1700.53	35.3667	534.933		61.7	77.3	1438.53	1900.2	1068.9	437.2	449.133		461.267	2062.43	1686.43	34.7	375.567
Total Act (s)		2641.77	5667.07	5272.1	2871.1	4717.13	4421.3	5103.24		6313.5	17374.9	5630.4	4318.17	4302.6		4015.4	9017.5	4863.13	7869.9		5678.63	7303.2	4584	6560.9		5315.23	2468.7	7170.43	9772.67	6914.53	3966.37	5407.53		3044.23	10437.1	8797.93	3547.97	3416.3
3h premeal act sum		5.76667	185.733	48.9	87.1	121.867	154.867	96.6333		182.833	275.2	83.5	369.267	212.133		290.167	1481.9	1485.43	703.7		3347.43	2942.07	53.3667	832.133		1468.93	641.6	2442.4	5341.67	2065.7	919.267	782.7		791.733	5551.33	4834.3	198.367	1074.87
FAA		0.00218288	0.0327742	0.00927524	0.0303368	0.0258349	0.0350274	0.0189357		0.0289591	0.0158389	0.0148302	0.0855147	0.0493035		0.0722634	0.164336	0.305448	0.0894166		0.589479	0.402846	0.0116419	0.126832		0.276363	0.259894	0.340621	0.546593	0.298748	0.231765	0.144743		0.260076	0.531883	0.549481	0.0559099	0.314629
Total Activity (s)
Day	WT CR						KO CR
-7	6313.5	17374.9	5630.4	4318.17	4302.6		2641.77	5667.07	5272.1	2871.1	4717.14	4421.3	5103.23
0	6085.8	12876.4	8100.67	5389.27	3982.03		2535.43	3274.8	5391.07	4797.3	2547.73	6197.07	5252
7	12068.1	13471.8	7303.2				5914.23	3971.53	8824.5	5786.83	7123.7	5010.27	2740.07
14	5678.64		7303.2	4584	6560.9		4015.4				9017.5	4863.13	7869.9
21	4525.5	8968.77	11022.4				4464.33	3454.97	5980.17	10523.1	10055.8	5563.1	7370.17
28	3044.23	10437.1	8797.93	3547.97	3416.3		5315.23	2468.7	7170.43	9772.67	6914.53	3966.37	5407.53
42	11087.4	12280.4					3970.13	3919.23	7201.63	10335.1
FAA
Day	WT CR						KO CR
-7	0.0289591	0.0158389	0.0148302	0.0855147	0.0493035		0.00218288	0.0327742	0.00927524	0.0303368	0.0258349	0.0350274	0.0189357
0	0.0409259	0.020953	0.0402765	0.0180297	0.05046		0.0133705	0.0231566	0.0340934	0.0464636	0.0140517	0.004841	0.0174156
7	0.206875	0.451038	0.402846				0.0489553	0.0543619	0.1419	0.243138	0.0166814	0.138635	0.0614827
14	0.589479	0.402846	0.0116419	0.126832			0.0722634	0.164336	0.305448	0.0894166
21	0.465547	0.471499	0.40226				0.108034	0.0853554	0.29065	0.453116	0.170001	0.450816	0.161977
28	0.260076	0.531883	0.549481	0.0559099	0.314629		0.276363	0.259894	0.340621	0.546593	0.298748	0.231765	0.144743
42	0.51224	0.483118					0.351348	0.18638	0.231804	0.471554
[truncated: 5 more columns]

## Sheet: Fig 3
Figure 3 Data
CAGG-Cre™
Body Weights (g)
Day	WT CR											KO CR
-7	25.2	18.5	20.5	17.6	23.7	22.4	21.9	27.7	20	20		17.9	22.1	27.5	19.2	25	19.6	24.5	23.9	20.4
0	25.6	19.3	21.2	18.2	24.7	21.9	22.3	27.3	20.4	20.4		18.6	22.9	27.4	19.5	24.4	19.8	23.8	23.7	20.5
7	21.2	16.1	16.9	15	19.5	18.6	19.2	22.1	17.1	17.1		17	18.5	21.6	14.6	19.7	15.6	20	19.3	15.3
14	19.4	15.5	16.3	14.8	18.4	18.1	18.7	21.1	16.7	16.7		16.5	18.7	20	13.9	19.4	15	18.9	19	15.8
21	18.3	15	16.8	14.8	19.6	16.9	17.9	21.5	16.9	16.9		16.1	18.8	19.8	14.8	19	16.5	18.8	19.2	16.3
28	18.6	14.5	16.6	15.2	20.3	16.7	18.2	21	16.4	16.4		16.2	18.4	19.9	15.3	19.3	16.2	17.7	19.5	16.4
42	19.2	15.2	17.4	15.5	20.9	17.9	18.5	21.1	16.8	16.8		16.9	18.9	20.8	15.6	20.3	16.2	18.6	19.6	16.9
Food Intake (g)
	WT	KO
	4.4	3.65
	4.7	2.9
	3.45	5.2
	4.05	2.85
	4.15	3.1
	4.35	3.1
	4.2	5.4
	3.8	3.5
	5.4	4
	5.95	4.8
	4.95	4.05
	5.3	7.6
	7.55	5.35
	4.8	5.75
	4.75	5.2
	3.95	3.9
		6.15
		5.75
		4.1
		4.9
		4.25
		3.45
avg	4.73438	4.49773
std dev	0.990407	1.22051
60% avg	2.84062	2.69864
High Activity (s)
		Day -7																				Day 14																				Day 28
ZT Time	BINS	WT CR										KO CR										WT CR										KO CR										WT CR
9	1	306	879.3	747.1	539.434	1063.37	478.833	374	1335.13	423.833		1361.53	740.2	266.5	611.733	1040.13	447.5	614.733	566.1	827.6		851.033	345.967	324.733	768.633	901.867	368.567	430.967	245.767	591.167		314.767	206.367	252.933	354.167	255.5	343.533	275.333	286.067	286.9		487.867	321.667	430.667	680.133	677.4	266.167	562.067	150.967
10	2	270.233	461.533	147.667	320.933	916.967	429.8	679.167	987.5	65.4		1784.7	558.367	575	71.3667	430.6	224.933	200.5	908.034	220.767		314.533	445.167	394.1	428.134	860.834	248.8	261.967	223.333	665.967		274.433	232.7	200.1	212.767	349.5	262.3	143.033	251.1	200.767		411.867	259.333	307.433	727.7	549.567	179.667	386.267	192.533
11	3	1008.3	580.267	524.467	367.633	1051.37	347.367	1101.17	786.3	284.567		2002.13	406.8	720.7	951.567	1108.77	900.367	986.334	1386.23	572.4		366.367	385.533	285.733	377.467	1059.8	291.6	508.1	364.066	771.167		454.3	190.5	415.867	279.367	434.3	358.9	175.233	618.733	294.767		430.433	326.3	246.867	595.833	574.333	277.667	484.967	114.433
12	4	782.667	365.167	482.167	470.4	1201.8	180.567	225.2	756.534	351.133		1239.5	520.967	789.2	501.9	884	415.967	333.533	613.8	462.134		762.066	618.6	229.633	652.533	908.233	477.633	1220.93	224.2	707.967		111.233	351.4	243.1	336.833	395.267	162.033	536.967	66.4667	381.333		405.133	429.333	262.767	662.4	1189.2	182.267	775.2	50.9
13	5	1051	669.734	461.7	477.933	1044	191.633	1013.13	597.267	197.6		1963.23	314.267	818.1	695.567	687.867	708.5	387.167	821.734	550		1118.33	570.067	510.734	745.666	1142.1	236.967	269.867	740.033	1307		1108.67	653.7	749.333	133.367	792.034	253.667	0.2	384.033	648.967		919.566	127.833	37.8	466	1046.33	203.1	315.567	26.9333
14	6	1126.2	654.334	499.433	712.434	1322.23	322.267	1005.97	551.067	500.9		2065.6	209.9	657.267	237.7	801	395.067	567.567	1300.8	395.667		1467.93	1256.2	431.667	660.8	1610.3	383.434	1629.77	2176.13	1385.37		484.6	28.7	192.067	611.3	413.767	375.867	440.033	1254.53	474.6		869.3	277.967	290	1010.93	1557.63	695.2	942.566	266.6
15	7	1113.6	625.634	397.067	720.567	1537.47	543.167	727.067	658.7	558.467		1681.9	212.433	516.2	799.867	1030.23	324.333	515.6	1546.47	683.634		1777.63	1084.33	85.3667	1323.07	1510.83	932.199	948	2645.04	1722.77		420.133	207.533	1065	588.567	16.8	408.533	443.033	219.267	1117.77		559.533	234.2	15.7667	289.767	2528.7	539.734	401.7	49.4667
16	8	689.967	518.433	330.8	1035.8	1452.57	494.933	724.499	895.5	254.8		1258.57	398.7	678.333	526.067	675.1	399.967	746.7	843.801	544.667		1881.3	138.767	366.667	799.667	1762.4	671.567	691.3	2275.13	1342.83		48.1667	142.867	37	1122.83	0	392.267	173.7	1193.33	525.433		300.867	0	170.967	478.467	2407.83	58.8333	40.2333	44.1
17	9	982.467	64.0667	114.8	900	924.667	1039.43	105.633	651.8	45.0667		884.566	281.8	89.8667	588.334	593.3	668.633	144.7	608.067	432.234		1812.93	487.567	1.33333	66.2667	1528.8	57.5334	13.6667	223.567	638.334		193.1	162.9	162.6	57.7667	444.567	255.167	66.1	367.167	15.4667		0.4	111.967	3.43333	0	2261.96	75.4667	394.167	13.8667
18	10	778.4	0	21	59.5333	255.133	720.398	61.1	708.867	209.867		13.2333	2.26667	15.4667	501.6	6.9	416.933	1.03333	428.1	578.533		432.033	72.4	210.4	879.166	35.4	283.766	272.567	15.9	1.36667		0	21.2333	1.66667	347.6	131.467	42.2333	201.333	2.1	596.1		148.5	0	342.3	313.533	1315.93	0	153.233	168.067
19	11	555.067	65.1667	5.4	314.567	529.367	304.333	0.4	368.967	348.467		153.567	305.667	354.133	464.233	10.1	50.4333	460.367	26	389.234		518.267	224.233	114.033	405.767	27.9	302.8	17.3	0	762.367		227.033	3.3	56.8667	0	159.8	90.9	253.567	0	0		15	0	25.2667	296.233	1006.1	205.333	80.1667	85
20	12	5.9	35.9	339.267	0.166667	0	185.567	11.7	6.86667	0.833333		389.2	253.033	469.467	0.4	327.233	113.067	0.4	11.3667	342.4		196.333	5.1	49.2	275.8	1823.93	128.833	14.1	25.9667	8.2		8.33333	65.3	0	222.2	7.56667	0	128.767	152.067	38.8667		20.7667	0	314.067	260.033	379.033	0	376.3	68.3
21	13	59.1333	4.96667	8.23333	493.8	615.067	461.267	487.733	14.8	87.7667		659.333	0	52.6333	61.6333	183.2	255.433	282.1	449.033	63.9667		2.5	5.73333	239.633	19.4667	561.034	29.9333	349.2	0	225.267		13.8667	60.7667	307.9	0	25.7	490.967	66.5667	576.9	850.4		34.3	0	226.767	5.8	0	156.2	12.9333	108.133
22	14	590.8	198.633	10.9333	345	27.5667	388.133	286.2	341.933	46.7333		0.2	19.2	10.5667	382.233	248.633	353.567	481.5	255.733	266.567		406.867	377.267	68.4	1101.7	2.2	411.967	22.4	0	272.567		254.2	85.2667	2.7	2.36667	616.467	9.53333	106.2	124.6	0		412.1	693.833	29.8333	312.567	30.4333	38.7333	9.46667	14.6
23	15	579.967	72	321.067	274.133	652.7	339.2	0.4	217.467	145.9		652.9	63.6	118.267	333.233	554.967	445.233	0	4.1	336.2		1.3	30.1333	131.5	0	1123.43	282.267	260.433	183.8	154.533		209.7	172.067	368	374.2	242.367	270.333	722.067	1168.87	86.1		31.7333	93.5333	391.9	343.967	2230.56	10.9	274.667	0
24	16	376	211.367	179.1	553.267	145.033	89.3	60	0.3	0		806.734	423.966	98.2	375.933	173.8	37.5	140.633	4.5	0		695.6	73.3333	39.7667	473.633	47.4333	10.5333	0	1458.3	181.567		0	3.63333	0	0	325.933	320.567	0	0	348		776.7	56.2	14.6333	242.867	0.4	122.7	412.467	237.367
1	17	168.5	38.8333	0	45.8667	9.43333	81.8	448.667	4.3	208.667		345.167	225.1	0	94.5333	3	0	347.433	687.5	22.8333		1.9	123.633	174.7	1801.77	15.9	520.9	97.6	1.5	8.5		383.267	109	293.9	432.4	13.9333	216.7	308.3	371.2	47.6		271.767	48.5667	139.833	317.6	100.2	267.033	209.733	3.03333
2	18	291.7	10.9667	212.867	163.3	434.5	166.833	259.2	241.967	1.56667		0.4	2.73333	322.933	0	102	344.133	0.2	356.233	226.533		698.167	61.2667	0.6	39.7333	1510.67	25.8667	347.433	16.6	785.467		0	0	171.367	175.767	260	306.033	0.4	374.833	622.4		5.36667	796.867	183.833	248.533	2229.53	0	294.2	0.9
3	19	68.7	0.2	93.5334	364.8	1.66667	3.03333	0	406.533	18.3		13.5333	0	240.767	277.133	756.467	34.1	2.3	3.4	155.167		9.36667	372.2	199.733	56.8667	240.667	1.8	8.13333	0	88.2333		0	447.933	0.6	0	285.1	371.7	521.167	272.7	1.93333		563.133	3.4	5.96667	231.6	1550.5	212.767	3.7	294.767
4	20	7.53333	101.467	225.1	11.9667	539.067	279.467	0	0	0.833333		1093.3	210.567	0	51.8333	506.7	91.8667	55.2	286	10.8667		1149.37	24.9	0.2	463.433	0	501.533	9.43333	27.1333	17.7667		687.433	0	382.267	0	193.433	51.0333	0	2.9	667.3		147.833	8.2	246.2	613.467	0	336.267	521.3	24.3667
5	21	0.6	32.9667	17.3	0	0	96.5	301.333	0.633333	154.467		317.767	0.4	0	143.067	0.4	0	0.8	350.567	0		1611.13	616.733	199.633	1504	6.83333	76.7	430.467	708.634	1		0	358.667	1873.57	1003.27	75.7667	58.7	453.467	539.867	0		62.8	1113.43	2.2	147	0	33	3.86667	2.4
6	22	388.5	0.2	15.1	426	6.46667	1	7.9	49.2	0		0	57.2	39.3667	91.5	0.8	31.7333	250.2	3.96667	0.4		1884.9	246.767	293.267	32.0333	1731.83	150.867	336.933	2508.84	738.3		21	517.4	129.2	0	463.267	1080.37	0	222.2	238.167		276.7	4	424.2	268.2	1184.13	6.93333	684.667	66.9333
7	23	0	31.9333	279.633	0	698.767	110.633	4.1	7.1	3.6		538.4	108.867	164.233	0	310.967	25.2	240.8	171.833	248.6		2039.5	2024.3	150.8	3.4	2218.5	383.633	4.76667	2644.01	387.8		929.567	104.3	0	685.867	2340.9	879.467	582.967	668.367	0		923.467	2193.63	344.533	489.867	2673.43	696.867	485.367	834.901
8	24	3.8	97.2334	0	125.567	46.3	0.4	0.2	278.3	49.0667		10.8	14.8333	0.166667	0	0	174.8	0	394.8	4.3		1103.9	1131.53	310.5	452.033	1262.53	0.333333	943.367	1400.83	0		486.2	364	803.267	921.667	1577.47	724.267	0	1414.2	442.1		1689	675.6	362.5	933.8	1818.73	745.534	561.8	1302.67
Total Act (s)		11205	5720.3	5433.73	8723.1	14475.5	7255.86	7884.77	9867.04	3957.83		19236.3	5330.87	6997.37	7761.44	10436.2	6859.27	6759.8	12028.2	7334.7		21103.3	10721.7	4812.33	13331	21893.4	6780.03	9088.7	18108.8	12765.5		6630	4489.53	7709.3	7862.3	9820.9	7725.07	5598.43	10531.5	7884.97		9764.14	7775.87	4819.73	9936.3	27311.9	5310.37	8386.6	4121.23
3h premeal act sum		392.3	129.367	294.733	551.567	751.533	112.033	12.2	334.6	52.6667		549.2	180.9	203.767	91.5	311.767	231.733	491	570.6	253.3		5028.3	3402.6	754.567	487.467	5212.86	534.833	1285.07	6553.67	1126.1		1436.77	985.7	932.467	1607.53	4381.63	2684.1	582.967	2304.77	680.267		2889.17	2873.23	1131.23	1691.87	5676.3	1449.33	1731.83	2204.5
FAA		0.0350111	0.0226154	0.0542414	0.0632306	0.0519176	0.0154404	0.00154729	0.0339109	0.0133069		0.0285502	0.0339344	0.0291205	0.0117891	0.0298737	0.033784	0.0726353	0.0474386	0.0345345		0.238271	0.317355	0.156798	0.0365663	0.238102	0.0788836	0.141392	0.361906	0.0882143		0.216707	0.219555	0.120953	0.204461	0.446154	0.347453	0.10413	0.218845	0.0862739		0.295896	0.369506	0.234709	0.170271	0.207832	0.272925	0.2065	0.534913
Total Activity (s)
Day	WT CR										KO CR
-7	11205	5720.3	5433.73	8723.1	14475.5	7255.86	7884.77	9867.03	3957.83		19236.3	5330.87	6997.37	7761.44	10436.2	6859.27	6759.8	12028.2	7334.7
0	12848.3	5767.07	5602.73	12925.7	14331	7914.53	14041.6	20051.2	3957.83		21675.9	4213.33	8111.87	8292.37	8191.87	8924.97	22541	9852.33
7	31587.5	10566.1	4194.93	13727.1	16205.2	7710.67	13284.8	11538.9	6637.1		24502	8384.33	11332.6	9590.03	12581.9	9673.63	10120.5	33615.3	7055.5
14	21103.3	10721.7	4812.33	13331	21893.4	6780.03	9088.7	18108.8	12765.5		6630	4489.53	7709.3	7862.3	9820.9	7725.07	5598.43	10531.5	7884.97
21	19076.2	6834.9	4466.07	9221.07	20555.6	8155.1	12347.8	7509	7365.23		10093.4	8351.93	10760.9	6648.17	10561.5	9443.2	10120.5	9866.1	5901.4
28	9764.14	7775.87	4819.73	9936.3	27312	5310.37	8386.6	4121.23	6795.27		14395.3	6804.77	4220.73	5559.43	7775.87	5934.3	7677.14	8232.5	5901.4
42	7186.57	4021.43	5528.07	7968.47	7931.4	8359.74	13459.5	9250.8	4887.94		6302.97	3967.07	4223.23	3805.46	7414.16	8084.64	8204.97	13295.7	6140.53
FAA
Day	WT CR										KO CR
-7	0.0350111	0.0226154	0.0542414	0.0632306	0.0519176	0.0154404	0.00154729	0.0339109	0.0133069		0.0285502	0.0339344	0.0291205	0.0117891	0.0298737	0.033784	0.0726353	0.0474386	0.0345345
0	0.0282838	0.0571521	0.0695613	0.0577224	0.0416695	0.0500514	0.0850732	0.121719	0.0133069		0.0047549	0.0593987	0.0221692	0.119399	0.0353033	0.127309	0.117484	0.0268058
7	0.16172	0.135285	0.118874	0.0737663	0.276547	0.0680572	0.035981	0.241428	0.0218117		0.310319	0.244321	0.193344	0.069468	0.44829	0.264389	0.163843	0.170235	0.0494602
14	0.238271	0.317355	0.156799	0.0365663	0.238102	0.0788836	0.141392	0.361906	0.0882143		0.216707	0.219555	0.120954	0.204461	0.446154	0.347453	0.10413	0.218845	0.0862739
21	0.338112	0.377372	0.203221	0.341114	0.330438	0.16194	0.173713	0.555782	0.377069		0.183933	0.163132	0.392687	0.369561	0.466341	0.468199	0.163843	0.19197	0.0990838
28	0.295896	0.369507	0.234709	0.170271	0.207832	0.272925	0.2065	0.534913	0.397267		0.348286	0.272388	0.172885	0.148786	0.369507	0.216319	0.144164	0.2704	0.0990838
42	0.271465	0.265751	0.116551	0.231642	0.274794	0.28792	0.259362	0.339877	0.318792		0.185638	0.0972087	0.239343	0.0925249	0.447737	0.295924	0.151546	0.175801	0.102836
Sirt WT, KO, and Y/Y Mut Data				*high activity is measured using CLAMS, which results in counts, rather than (s)
Food Intake (g)								Body Weights (g)
	WT		KO		YY		Day	WT											KO							YY
	6		3.325		4.04		-7	33.5	39.6	44.4	32.1	32.5	60.8	45.5	42.4	53.8	35.7		49.5	39.9	31.6	26.01	30.45	39.7		22.4	42.6	36.5	39.74	38.2	41.74	26	36.2	41
	5.75		3.12		4.225		0	34	41	44.5	31.7	32.5	60.5	47.2	44.2	56.2	35		49.6	40.2	32.7	26.74	30.16	39.1		40.7	34.8	25	43.11	39	39.72	35.8	45.3	22.6
	3.5		5.65		4.85		7	34.2	50.7	37	40	52.5	30.5	40	40.8	37.7	32.3		49.6	37.4	29.2	21.7	25.6	35.6		37.5	32.2	24.8	38	33.7	34.8	32.1	30	22.2
	5.75		4		3.3		14	31.1	40.6	39.1	33.9	28.6	49.9	38.9	49.2	33.2	35.1		34.7	23.5	20.7	27.5	35.6	39.2		22.5	39.2	31.4	32.5	33.2	36.3	24.4	31.9	35
	5.55		5.25		6.7		21	30.4	32.3	37.8	29	28.8	47.3	37	45.8	32.6	33.5		33.2	22.1	20.8	24	33.4	36.6		22.7	37.4	30.6	31	31.6	35.3	23.9	31.7	32.6
	5.6		5.3		5.1		28	29.9	31.6	36.1	29.2	29.8	46.5	35.6	45.2	32.5	32.1		32.5	20.7	20.5	24.9	32.2	35.1		22.6	36.1	31.4	29.1	32.2	34.7	24.3	32.2	30.3
	5.55				4.5
	4.55				4.5
	6.25				5.7
	6.45
SD	0.86649		1.099		0.990057
Average	5.495		4.44083		4.76833
60% of Avg	3.297		2.6645		2.861
High Activity (s)
			Day -7																												Day 14
Interval	Mins	ZT Time	WT											KO							YY										WT											KO							YY
1	30	7	6413	8281	2624.67	8822.5	1714.33	2717.5	1799	5917.5	4027	1657.5		5475	4656.5	3513	4066.5	2190.5	1250		4796.5	4032	4023.5	4858	1016.67	2225.5	1589	3219.5	1377		5665	3154	3340	11	3571	6542	2477	1967	3658	1372		5039	5562	1412	692	2344	2388		732
2	60		1896	5569	1013.33	7952	453	376	170.667	6913.5	2253	752		459	1468.5	673.5	658	1204.5	25.5		3933.5	1620.5	1302	1084.5	129.333	114	1422	134	62		3637	1514	59	35	4064	3056	1764	953	3696	809		3582	799	427	1022	2709	1725		430
3	90	8	602	4769	1103.67	6542	969.667	145.5	383.667	6314.5	1552.5	356		285	26	738	710.5	420	12		374	1046	295.5	974	972	788.5	1489	89	76		476	124	1423	0	3876	5210	2104	98	114	1023		5826	2754	531	851	108	178		649
4	120		401	4226.5	723.667	6084	614.667	118.5	562.667	7576	1563.5	1196		2014	65.5	220	1076.5	1201.5	867		1526.5	1200	87.5	274	633.333	140	1761	870	1441.5		408	226	321	14	3802	4827	51	332	225	1024		363	146	880	854	786	528		876
5	150	9	2033	1568.5	384.333	5739.5	544.667	429	471.333	6604.5	918.5	300		543	1774	747	135.5	596	29.5		799	931.5	191	1292.5	1208	427.5	2360	37	189		2121	38	86	18	2454	5744	116	763	596	37		235	1727	107	230	1643	1264		342
6	180		1648	807.5	690.667	4871	745	2968.5	860.667	6218	1549	956		156	2330.5	973.5	959	700	26		1306	2542.5	425.5	189	728.667	742	1158	30	208		2422	718	1354	68	521	5718	791	375	494	276		5255	453	816	484	1712	101		495
7	210	10	18	1054	1004	5426	332.667	391	509	6935.5	2766.5	577.5		371	308.5	803.5	526.5	633.5	48		293.5	1523	683	510.5	319	533.5	2044	26	710.5		26	455	178	51	49	6084	37	1441	1369	167		4339	500	704	404	833	1341		1836
8	240		160	1225.5	1543.67	5625	471	349	890.333	5729	898.5	1268.5		1314	296	329.5	338	573	884.5		2496	1260.5	1632	2079	337.667	794.5	1385	1406.5	86		607	1068	1011	65	144	4360	2316	28	5710	1330		1224	2968	358	510	146	1620		1278
9	270	11	861	1068	1879.67	5232.5	687.667	234	971.667	5113.5	2694.5	1138		710	702	186	226.5	976.5	3.5		1533	992	85.5	399	1198	437	1683	118	664.5		420	1863	1813	48	1970	1283	1126	2384	373	11		1808	718	212	409	1320	126		123
10	300		5	408.5	341.333	1730.5	684	962	778.667	4767.5	1108	610		2589	313	803.5	313.5	671	594.5		412	895	1267.5	409.5	563.667	686	791	39.5	335		1354	1115	202	50	193	1343	2546	1276	123	1046		1030	495	686	823	82	53		460
11	330	12	73	3604	1546	84	755.667	1803	4062	2911.5	2878	1352.5		3961	676	826	1421	676	227		813	1825	1250.5	1735	1520	532.5	1295	387	749		546	972	1033	53	81	17	795	109	35	288		387	1597	817	248	76	1210		177
12	360		2978	5896.5	1973.67	579.5	3004.33	4133	5144	662.5	2018	1598.5		835	2259.5	962.5	1415	1535.5	557		2044.5	1213.5	2551.5	1457.5	2319.67	873.5	3177	233.5	251		4344	659	245	49	45	570	45	67	941	551		1761	485	463	912	569	149		920
13	390	13	805	3758.5	3662	65	1539.33	5323	4507.67	2131.5	2258.5	5214.5		2122	1927	739	401	1555	719		1393.5	754.5	1486.5	966.5	1183.33	1035	6221	96	1737.5		769	1287	1467	167	312	544	647	1244	135	1182		10384	3666	2130	1284	858	1625		2145
14	420		1055	4291.5	5813	1130	1467.33	2169	3053.33	848	1592.5	4195		863	666.5	2127.5	968.5	2867.5	2525.5		1443	1961.5	1162	2930	1724.33	317	282	627	1803		805	213	3606	2484	175	198	5490	3896	1225	1249		9222	5355	1007	2390	4202	1663		1513
15	450	14	6110	1367.5	4734.33	22	860.333	2413	2962	582.5	1643	5348.5		1345	930.5	1415.5	731	4575.5	1046.5		2725	3193.5	1208	734	1154	852	3118	1690.5	1019.5		1905	376	2191	2220	809	5045	1279	43	1418	1300		4413	462	1263	3681	3669	452		874
16	480		5392	2856.5	5113.33	4818.5	1188	417.5	2277.67	530	3944	2940.5		1630	1422.5	457	5054.5	1446	619		2128.5	824	1535.5	454.5	886.667	775.5	3141	5234	668.5		1993	1729	1518	1624	3601	656	325	105	6387	1468		15	722	1296	1082	139	483		1137
17	510	15	5159	5030	5580	5468	787.333	1888.5	673.333	1311.5	3599	2270.5		2097	971	1194.5	5409.5	1486	1219		3498.5	3185.5	4006	2853	1123.67	1177.5	394	207	1134.5		1000	21	1770	118	1315	147	896	2583	3265	492		18	621	1110	829	1441	371		1379
18	540		4284	3933	3200.67	5806	860.333	2120.5	1254.33	2371	5072	2307		4509	2325.5	869	1267.5	1220	15		5692.5	568	1178.5	2835	1411.67	1254	2613	3669	1136		2598	567	1527	62	198	139	1045	777	3807	2171		1171	4484	1327	700	1286	1612		555
19	570	16	4703	1910	3308	6122.5	1628.67	2253	2879.67	997	4567	3553		1193	2378	1410.5	1747.5	773	1433		7172	5605	868	1988.5	1104.67	1183.5	165	5522	1125.5		5331	1184	925	76	38	101	880	258	909	1601		3522	168	433	1044	4323	609		1773
20	600		4818	3970.5	2774.33	5343.5	769.667	1119	609.333	2796	3261	1427		81	2400.5	608.5	2343	2633	1137.5		5353	1112	1983	3019	1047.67	695.5	185	1134.5	2480.5		566	2212	4063	68	475	37	1330	180	2965	2336		270	273	900	395	212	388		914
21	630	17	4772	4609.5	3113.33	6791	1970.33	732.5	618.333	4709	3183.5	4441		887	1840.5	732.5	1116	1401	1168.5		6117.5	2248	854	2477	1708.33	1330	1125	919	1092.5		380	102	2925	80	71	102	3540	110	1135	1248		361	420	502	647	19	869		604
22	660		3616	3435	1976.67	5438	722	2240	1987.67	2012	4753.5	1272		4487	1977.5	449.5	3362.5	2000	1002.5		1685	3689.5	1486	3183.5	705.333	1039.5	1783	97	2298		3980	439	1311	234	126	3463	103	6	257	2383		2406	3144	1523	35	37	67		1504
23	690	18	454	769	2413.67	5848.5	1102.33	1798	1473.67	3150	2896	1578		3790	2288	830.5	1885.5	3625	4073		6280.5	797.5	3514	3493	1033.67	1345	4772	891	2634.5		47	61	1963	65	1246	268	223	1628	994	335		62	35	516	697	2644	1156		1928
24	720		290	925.5	3284.67	4618	1349.67	442	528.667	1025	1670.5	1708.5		1006	786.5	3011.5	1354	926.5	1205		4108.5	1877	2218.5	1267	654	1959.5	2407	596	1242		384	76	1566	68	1947	108	566	2948	3837	93		163	348	1260	916	83	679		642
25	750	19	273	1665.5	2108.33	4616	1021	817	234	490	2522.5	1514		458	1805.5	798	2129.5	722.5	9		2325.5	1472.5	1658	578	2108.67	829	130	2447	1706.5		43	2139	3137	69	36	26	134	27	601	2382		60	27	796	117	1	220		1075
26	780		271	1445	1590	299.5	1576.33	1728	2652	498	2370	1453.5		2547	951.5	665	668	3763	656		182	2381	548.5	2472	893.333	891.5	139	4599.5	654.5		2960	34	743	70	168	200	1692	190	1038	1565		3484	223	901	1870	118	271		157
27	810	20	4740	1260.5	2508.67	193	1166.33	903	3012	645.5	1451.5	3077.5		1289	547.5	737	2342.5	2329	39.5		1867	2540.5	2868	3475	1187.67	1057	129	654.5	4262		414	57	1421	97	553	44	31	127	205	27		182	2530	437	15	17	983		909
28	840		4414	336.5	871	1721.5	1626	1023	540.667	2403.5	2694	1648.5		3181	159	539.5	694.5	1148.5	258		1404	3098	2268	1247.5	799.333	697	547	1788.5	1523		38	115	2353	77	34	1476	79	140	2017	2280		187	1469	818	720	504	94		799
29	870	21	1561	2720.5	3271.67	587	1845	1936	187.333	387.5	2661	1210.5		27	2268.5	681.5	1081	474.5	16.5		747	2461.5	1044	651	1064.67	717	1199	3130	916.5		116	569	240	81	93	1779	472	3131	683	84		60	12	1334	745	1284	630		170
30	900		0	788.5	1396	173.5	1100.33	1136.5	2921	525.5	2289.5	1131.5		60	583	605	428	878.5	2711.5		293.5	666.5	2119.5	705	681	874	440	54	2971		46	1054	261	97	1806	281	62	261	579	1338		68	398	256	228	115	445		108
31	930	22	366	350	1314.67	1113.5	639	456	4431.33	638	1485	785.5		985	140.5	443	463.5	1053	280		1125	759.5	199	2801	1787	615.5	1025	48	547		733	12	2004	87	169	313	51	15	81	1689		700	334	303	1565	1451	34		5
32	960		2135	443	1071.33	792.5	1066	2127	1085.33	615.5	4536	3063.5		627	389	463.5	2539	221.5	12.5		1264.5	2743.5	762	1373	722.333	81	150	26.5	3087.5		4321	465	516	90	121	299	693	20	51	414		41	44	533	317	21	237		463
33	990	23	0	844	2205.33	1748	306.333	1332.5	1104	358	932	454.5		346	856	496.5	1535	1450	25		379.5	2701	1459	486.5	149.667	599	2731	746	976		419	143	1436	95	342	381	37	58	22	192		400	33	200	103	9	317		150
34	1020		2	1524	1430.67	4094.5	511.667	520.5	425.333	825.5	1304.5	821		3295	117	272.5	67	349.5	239.5		942.5	339	324.5	228	189	1113	192	114.5	1239		39	49	74	89	52	1556	170	28	868	172		1502	32	236	327	21	477		182
35	1050	24	5	629.5	330.667	4528	1817.67	180	78.6667	234.5	1101.5	974		929	252.5	415	467.5	900.5	102.5		184.5	388.5	568.5	781.5	333	274	1821	840.5	1264.5		4	47	570	95	97	66	2328	42	1127	50		229	218	622	574	0	184		940
36	1080		1496	924.5	1845.33	5348.5	318.333	1774	606.667	334.5	948	947.5		356	289.5	229	1434	216	666		1302	632.5	138	604	1815.33	332.5	288	24	866		60	268	69	91	387	257	31	41	142	8		7	26	285	48	0	80		159
37	1110	1	29	839.5	2134.33	6301.5	641.667	332.5	275.333	569	1650	1041.5		90	659	654.5	3322.5	248.5	2594		2226	1794.5	240	1290.5	310	242	718	625.5	869.5		78	408	847	84	46	135	16	9	59	30		10	35	607	16	0	4		166
38	1140		42	1230	777.333	1533.5	708.333	166	162.333	325.5	2301	626		1362	1108.5	1017.5	1385.5	257.5	5		338.5	393	467	425	470	947.5	308	39	550.5		114	399	241	84	260	36	31	85	136	433		44	151	461	207	0	994		215
39	1170	2	31	3808.5	825	149	316	75	303.333	563	412	677.5		1188	1386	179.5	323	2337.5	31		734	1219	1499.5	343	145.667	463	83	439	133		1038	815	45	88	273	215	459	8	395	1406		187	271	198	59	0	1149		446
40	1200		348	513	815.333	245	331.333	1587.5	881	46.5	790.5	547		41	37	536.5	569	443.5	23		208.5	378	1161.5	403.5	559.333	50.5	184	285	630		49	34	133	89	11	428	163	1023	1096	0		1036	116	201	17	0	273		276
41	1230	3	2129	227	1572.33	89.5	126	442	313.667	117	782	1864.5		44	242.5	369.5	333	598.5	22		717	914	1057	2250	199.333	138.5	2006	4734.5	17		54	40	84	173	717	6514	143	34	319	0		30	68	1186	713	23	301		325
42	1260		32	606	1348.33	41	916	358.5	552	520.5	739	579		272	166.5	224.5	662.5	316	283.5		556	1655	215.5	1506	247	179.5	211	763	71		2	1219	1304	209	124	6289	83	15	808	0		2248	42	422	16	113	54		262
43	1290	4	37	350	520.667	678.5	645.333	39.5	623	106.5	643	338.5		497	401	346	1135	238.5	14		237	482.5	49	109.5	312.333	153	392	78	103		327	64	116	224	44	7930	21	17	392	4		96	2051	251	28	77	46		336
44	1320		482	1446.5	723.333	115.5	112	842	324	852	1842.5	370.5		343	25	113	274.5	447	7.5		338	1122.5	112	295.5	1118	1314.5	91	9	87		97	311	222	252	236	7035	599	455	1414	0		5236	1435	122	204	439	370		1182
45	1350	5	1	997	587	391.5	208.333	140	880.333	503.5	658.5	583		1712	1696	460	147	256.5	240.5		172.5	580.5	340	210	142.667	56.5	805	291	28		51	775	583	273	144	7223	487	332	1501	0		7826	3	43	211	188	91		240
46	1380		0	566.5	1024	1084.5	457.667	395.5	290.333	149	773	773.5		38	642.5	1304	669.5	679	40.5		689	406.5	52.5	385.5	97.6667	277	538	3105	2267.5		54	874	257	351	1298	8295	2437	478	109	1178		304	178	959	311	1469	876		300
47	1410	6	1	188	692.333	163.5	115	230.5	97.6667	89	646.5	11		477	112.5	197.5	264.5	1166	7.5		4456	371.5	642.5	687.5	590	198.5	481	37	2006		3390		505	1593	575	8216	1766	4439	11115	8		5089	413	250	644	3451	1193		420
48	1440		3	219	86.3333	12		27		762		31		0	0	23	98	161	969.5			182		7		256	347	404	999		189		1463	1866	5299	8792	6460	1512	11612	86		11223	71		340	1907	1036		999
Total Act			76944	99257	90852.7	146180	42793.7	56112.5	61410.7	100686	98201	72542.5		62886	49626	36392.5	60520.5	56542.5	29942		90614.5	74580.5	55088.5	64779	40606.3	33615.5	61315	52556	52296.5		56420	30064	54521	14052	43968	123348	48937	36058	80038	37138		103105	48082	32101	30534	42449	31016		33570
3h Premeal Act			524	3767	3633.67	2445.5	1538.33	1674.5	2215.33	2462	4563.5	2107.5		3339	3043.5	2645	3153	3103	593.5		6448.5	4618.5	1411.5	3194	2507.67	2179	2518	4283	4562.5		3921	3243	2987	2902	2421	44988	5393	5736	15339	1190		20799	4122	2047	1414	5737	2630		2740
FAA			0.00681015	0.037952	0.0399952	0.0167294	0.0359477	0.0298418	0.0360741	0.0244521	0.046471	0.0290519		0.0530961	0.0613287	0.0726798	0.052098	0.0548791	0.0198217		0.0711641	0.0619264	0.0256224	0.0493061	0.0617556	0.0648213	0.0410666	0.081494	0.0872429		0.0694966	0.10787	0.0547862	0.206519	0.0550628	0.364724	0.110203	0.159077	0.191646	0.0320427		0.201726	0.0857285	0.0637675	0.046309	0.13515	0.0847949		0.0816205
Mean Total Activity (counts)					FAA
Day	WT	KO	Y/Y		Day	WT	KO	Y/Y
-7	84498.1	52356.2	60085.6		-7	0.0341245	0.0532015	0.0574352
0	58365.1	51343.2	43134		0	0.041149	0.0673106	0.0501091
7	43318.9	60469.7	49014.3		7	0.112789	0.168749	0.0971255
14	58997	53455.5	47105.7		14	0.208917	0.13161	0.171765
21	58537.3	37112.5	54186		21	0.264317	0.148743	0.154599
28	66997.7	69066	43862.1		28	0.227524	0.219737	0.21348
[truncated: 33 more columns]
